# Supplementary material for: The Beneficial Effects of Regular Intake of Lactobacillus paragasseri OLL2716 on Gastric Discomfort in Healthy Adults: A Randomized, Double-Blind, Placebo-Controlled Study
Source: Nutrients. 2024 Sep 20;16(18):3188. doi: 10.3390/nu16183188 (PMC11434869; doi:10.3390/nu16183188)
Supplement: Supplementary file 1 [file nutrients-16-03188-s001.zip]

Archive with 1 entries (1 files):
- nutrients-3173277-supplementary.pdf
